# Supplementary material for: Distinctive and common features of moderate aplastic anaemia
Source: Br J Haematol. Author manuscript; Available in PMC 2021 Aug 5. (PMC8340733; doi:10.1111/bjh.16460)
Supplement: supporting information 2 — Table SI. Classification of aplastic anaemia. Table SII. Panel of tested somatic and germline mutations. Table SIII. Tier 1 germline variants. Table SIV. Response criteria for sAA. Table SV. Response criteria for mAA. Table SVI. Subclassification of cytopenias in mAA and sAA patients. Table SVII. Mutational profile of mAA. Table SVIII. Modalities of treatment received for mAA. Table SIX. Responses to therapy. [file NIHMS1719035-supplement-supporting_information_2.xlsx]

## Sheet: Suppl 1
Supplemental Table 1. Classification of aplastic anemia
		mAA*	sAAa		vsAAb
Bone marrow cellularity		<25%	<25%		<25%
Absolute neutrophil count			<0.5 x 109/l		<0.2 x 109/l
Reticulocyte count			<1% corrected or <60 x 109/l c
Platelet count			<20 x 109/l

## Sheet: Suppl 2
Supplemental Table 2. Panel of tested somatic and germline mutations
ABL1	CFTR	FAT4	KLF1	PMS2	SAMD9L	WASF3
ADCY3	CHEK2	FBXW7	KMT2D	POT1	SBDS	WRAP53
ANGP2	CSF1R	FH	KRAS	PRF1	SETBP1	WT1
APC	CSF2RA	FLT3	LUC7L2	PRPF8	SETD2	XRCC2
ASXL1	CSF2RB	G3BP1	MFSD11	PRSS1	SF3A1	XRCC3
ASXL2	CSF3R	G6PC3	MLH1	PTEN	SF3B1	ZRSR2
ATM	CSNK1A1	GALNT12	MLL2	PTK2	SH2B3
ATR	CTCF	GAR1	MPL	PTPN11	SMAD4
ATRX	CUX1	GATA1	MRE11A	RAB12	SMC1A
BARD1	DCLRE1C	GATA2	MSH2	RAD21	SMC3
BCAS1	DDX41	GFI1	MSH6	RAD50	SRP72
BCOR	DKC1	GFI1B	MUTYH	RAD51	SRSF2
BCORL1	DNAJC21	GIGYF1	MYD88	RAD51C	STAG2
BRAF	DNMT3A	GNA11	NBN	RAD51D	STAT3
BRCA1	EED	GNAS	NF1	RET	STAT5B
BRCA2	ELANE	GNAQ	NFE2	RIT1	STK11
BRCC3	EP300	HOXB13	HAX1	RPL11	STK4
BRIP1	ETNK1	HRAS	NOP10	NHP2	SUZ12
BUB1B	ETV6	IDH1	NOTCH1	RPL26	TERC
CALR	EZH2	IDH2	NPM1	RPL35A	TERT
CBL	FANCA	IDH3A	NRAS	RPL5	TET2
CBLB	FANCB	IKZF1	NRP1	RPS10	TINF2
CBLC	FANCC	IRF1	PALB2	RPS17	TNFAIP3
CD40LG	FANCD2	JAK2	PCLO	RPS19	TP53
CDAN1	FANCE	JAK3	PDGFRA	RPS24	U2AF1
CDC25B	FANCF	JARID2	PDS5B	RPS26	U2AF2
CDH1	FANCG	KDM6A	PHF6	RTEL1	VHL
CDK4	FANCI	KDM6B	PIGA	RUNX1	VPS45
CDKN2A	FANCL	KDR	PIGT	RUNX1T1	WAS
CEPBA	FANCM	KIT	PLA2G4C	SAMD9	WASF2

## Sheet: Suppl 3
Supplemental table 3. Tier-1 germline variants in the mAA cohort
Pt ID	Mutation	Type of Mutation	AA change
M1	CTC1	Stopgain	p.Arg1202Ter
M7	SBDS	Stopgain SNV	p.K62X
M13	SAMD9L	Nonsynonymous SNV	p.W333C
M15	FANCG	Stopgain SNV	p.W571X
M29	TERT	Splicing	c.1770-2A>G
M35	BRCA1	Nonsynonymous SNV	p.R1448K
M55	CHEK2	Splicing	c.798+1G>A

## Sheet: Suppl 4
Supplemental Table 4. Response criteria for sAA
Criteria for Complete Response (CR)
Complete normalization of blood counts at 3 or 6 months after treatment completion.
Criteria for Partial Response (PR)
Achieving two or more of the listed peripheral blood parameter (a,b,c)
but not meeting criteria for CR.
a) Absolute Neutrophil Count: Increase in ANC ≥0.5 x 109/l
b) Platelets: Increase in platelet count ≥20 x 109/l
c) Absolute reticulocyte count: Increase in ARC to ≥40 x 109/l
Criteria for No Response (NR)
Continuing to meet Camitta criteria for sAA at the 3 and 6 month observation period.

## Sheet: Suppl 5
Supplemental Table 5. Response criteria for mAA
Criteria for Complete Response (CR)
Return of blood counts to normal on a minimum of 2 serial measurements at least one month apart.
Criteria for Partial Response (PR)
Peripheral blood parameters (improvement in one or more of the listed
parameter (a,b,c) was recorded as a response)
a) Absolute neutrophil count (ANC)
If baseline ANC below 0.5 x 109/l, increase in ANC ≥0.3 x 109/l;
If baseline ANC above 0.5 x 109/l, any increase in ANC ≥0.5 x 109/l.
b) Platelets
If baseline platelet count ≤70 x 109/l but >50 x 109/l, increase in platelet count ≥30 x 109/l;
If baseline platelet count ≤50 x 109/l, any increase in platelet count ~20 x 109/l.
c) Hemoglobin
Any increase in Hb by 1.5 g/dl in transfusion-independent patients and in absolute
reticulocyte count to ≥60 x 109/l in transfusion-dependent patients.
Transfusion requirements (in previously transfusion-dependent patients)
a) Transfusion-independence (no transfusions for >8 weeks),
b) Significant decrease in the transfusion requirement as defined by decrease in
transfusion number over time >50% for RBC, platelets or both (>8 weeks from the last
transfusion).
Criteria for No Response (NR)
Not meeting criteria for the above.

## Sheet: Suppl 6
Supplemental Table 6. Cytopenias in mAA (n=85) vs sAA (n=237)
	mAA	sAA
Unilineage	15	0
Bilineage	30	110
Trilineage	40	127

## Sheet: Supp 7
Supplemental Table 7. Mutational profile of mAA cohort
Pt ID	Diagnosis			Disease course			Progression
	Mutation	AA change	VAF	Mutation	AA change	VAF	Mutation	AA change	VAF
M1				TP53	p.V140M	0.17
M2				TET2	p.H1380Y	0.125
M3				PTPN11	p.E90K	0.0717
M4^	*			ETV6	p.Val66Ile	0.48
M5^	*			ASXL1	p.P808fs	0.15	*
M6				TET2	p.1268_1268del	0.47
M7^	RUNX1	p.R142delinsSGR	0.304	*			*
M8^	ASXL1	p.G642fs	0.03	ASXL1	p.G642fs	0.19
M9^	*			*			PIGA	p.L171R	0.198
M9^							PIGA	p.G146fs	0.63
M10				PIGA	p.R35fs	0.14
M11				TET2	p.E1250X	0.64
M12^	*			*			PIGA	p.G39R	0.3
M13^	PIGA	p.S130fs	0.13	PIGA	p.S130fs	0.33	PIGA	p.S130fs	0.23
M13^							PIGA	p.V68L	0.48
M14	PTPN11	p.E90K	0.1
M15				RUNX1	p.S145I	0.29
M16^	*			PIGA	p.L113R	0.23

## Sheet: Suppl 8
Supplemental Table 8. Summary of total lines of therapies received for mAA cohort
Types of Treatment				Pts (%)
Anti-thymocyte globulin (h) or (r) + Cyclosporine				10
Cyclosporine/Tacrolimus only				67
Daclizumab*				10
Androgen				33
Eltrombopag**				18
HSCT				3
Other (MTX***, MMF****)				5

## Sheet: Supp9
Supplemental Table 9. Response to individual therapies for mAA
	First line tx						Second line tx					Third line tx
	ATG+CsA	CsA	Androgen	Eltrombopag	Daclizumab	HSCT	ATG+CsA	Androgen	Eltrombopag	Daclizumab	MTX	CsA	Androgen	MMF
CR	1	8	3	0	1	1	1	3	1	1	0	0	0	1
PR	1	8	1	2	0	0	0	2	3	2	1	1	1	0
NR	0	9	3	1	0	0	1	0	0	0	0	0	0	0
